# Supplementary material for: Trends in Primary Mental Health Care Service Use and Subsequent Self-Harm in Western Sydney Australia: Policy and Workforce Implications
Source: Int J Environ Res Public Health. 2022 Mar 13;19(6):3382. doi: 10.3390/ijerph19063382 (PMC8951314; doi:10.3390/ijerph19063382)
Supplement: Supplementary file 1 [file ijerph-19-03382-s001.zip]

Archive with 1 entries (1 files):
- ijerph-1538109-supplementary.pdf
